# Supplementary material for: Expanding the capabilities of MuGENT for large-scale genetic engineering of the fastest-replicating species, Vibrio natriegens
Source: Microbiol Spectr. 2024 Apr 26;12(6):e03964-23. doi: 10.1128/spectrum.03964-23 (PMC11237659; doi:10.1128/spectrum.03964-23)
Supplement: Supplemental material — File S2. [file spectrum.03964-23-s0002.xlsx]

## Sheet: Supplementary File 2
File S2 : Δ280 kb deleted genes
Name	Length	Min (original sequence)	Max (original sequence)	locus_tag
hybrid-cluster NAD(P)-dependent oxidoreductase CDS	1818	841977	843794	BA890_RS18565
YqaE/Pmp3 family membrane protein CDS	165	843993	844157	BA890_RS18570
pyrC CDS	1029	844316	845344	BA890_RS18575
DUF808 domain-containing protein CDS	906	845431	846336	BA890_RS18580
M14 family metallocarboxypeptidase CDS	930	846524	847453	BA890_RS18585
3'-5' exonuclease CDS	615	847672	848286	BA890_RS18590
DUF3360 domain-containing protein CDS	1458	848410	849867	BA890_RS18595
hypothetical protein CDS	1362	850319	851680	BA890_RS18600
ABC transporter ATP-binding protein/permease CDS	1761	852091	853851	BA890_RS18605
hypothetical protein CDS	618	854112	854729	BA890_RS18610
alpha/beta hydrolase CDS	939	854819	855757	BA890_RS18615
alpha/beta hydrolase CDS	915	855815	856729	BA890_RS18620
LysR family transcriptional regulator CDS	930	856861	857790	BA890_RS18625
hypothetical protein CDS	846	857995	858840	BA890_RS18630
helix-turn-helix transcriptional regulator CDS	789	859265	860053	BA890_RS18635
DMT family transporter CDS	909	860152	861060	BA890_RS18640
diguanylate cyclase CDS	1569	861413	862981	BA890_RS18645
Hsp20/alpha crystallin family protein CDS	423	863121	863543	BA890_RS18650
alpha/beta hydrolase CDS	804	863620	864423	BA890_RS18655
NAD(P)/FAD-dependent oxidoreductase CDS	1503	864454	865956	BA890_RS18660
AraC family transcriptional regulator CDS	1032	866141	867172	BA890_RS18665
biotin-dependent carboxyltransferase family protein CDS	945	867409	868353	BA890_RS18670
pxpB CDS	690	868350	869039	BA890_RS18675
5-oxoprolinase subunit PxpA CDS	732	869036	869767	BA890_RS18680
TRAP transporter substrate-binding protein CDS	975	870063	871037	BA890_RS18685
TRAP transporter small permease CDS	570	871099	871668	BA890_RS18690
TRAP transporter large permease subunit CDS	1305	871665	872969	BA890_RS18695
winged helix DNA-binding protein CDS	525	872986	873510	BA890_RS18700
hypothetical protein CDS	1143	873698	874840	BA890_RS18705
aspartate/tyrosine/aromatic aminotransferase CDS	1194	875458	876651	BA890_RS18710
YitT family protein CDS	603	876666	877268	BA890_RS18715
Lrp/AsnC family transcriptional regulator CDS	465	877496	877960	BA890_RS18720
Gfo/Idh/MocA family oxidoreductase CDS	1029	878114	879142	BA890_RS18725
DUF3015 family protein CDS	441	879515	879955	BA890_RS18730
DUF4105 domain-containing protein CDS	1695	879960	881654	BA890_RS18735
alpha/beta hydrolase CDS	873	881949	882821	BA890_RS18740
hypothetical protein CDS	579	882985	883563	BA890_RS18745
transglycosylase SLT domain-containing protein CDS	1335	883575	884909	BA890_RS18750
hypothetical protein CDS	765	884936	885700	BA890_RS18755
hypothetical protein CDS	1299	885690	886988	BA890_RS18760
hypothetical protein CDS	1398	887007	888404	BA890_RS18765
hypothetical protein CDS	1179	888386	889564	BA890_RS18770
hypothetical protein CDS	717	889564	890280	BA890_RS18775
hypothetical protein CDS	900	890309	891208	BA890_RS18780
BCCT family transporter CDS	1638	891631	893268	BA890_RS18785
two-component system response regulator CDS	1113	893798	894910	BA890_RS18790
hybrid sensor histidine kinase/response regulator CDS	2430	894947	897376	BA890_RS18795
acyl-CoA thioesterase CDS	486	897533	898018	BA890_RS18800
hypothetical protein CDS	246	898178	898423	BA890_RS18805
malG CDS	891	898862	899752	BA890_RS18810
malF CDS	1575	899765	901339	BA890_RS18815
malE CDS	1179	901419	902597	BA890_RS18820
malK CDS	1119	903268	904386	BA890_RS18825
undecaprenyl-phosphate glucose phosphotransferase CDS	1401	904848	906248	BA890_RS18830
outer membrane beta-barrel protein CDS	1215	906259	907473	BA890_RS18835
polysaccharide export protein CDS	534	907486	908019	BA890_RS18840
polysaccharide biosynthesis tyrosine autokinase CDS	2181	908035	910215	BA890_RS18845
putative capsular polysaccharide synthesis family protein CDS	819	910193	911011	BA890_RS18850
glycosyltransferase CDS	1047	911012	912058	BA890_RS18855
O-antigen ligase family protein CDS	1230	912045	913274	BA890_RS18860
putative capsular polysaccharide synthesis family protein CDS	834	913271	914104	BA890_RS18865
glycosyltransferase CDS	1032	914101	915132	BA890_RS18870
oligosaccharide flippase family protein CDS	1308	915142	916449	BA890_RS18875
VanZ family protein CDS	390	916452	916841	BA890_RS18880
N(4)-acetylcytidine aminohydrolase CDS	327	916959	917285	BA890_RS18885
TetR/AcrR family transcriptional regulator CDS	600	917319	917918	BA890_RS18890
NADP-dependent oxidoreductase CDS	1035	918063	919097	BA890_RS18895
glutathione S-transferase family protein CDS	618	919112	919729	BA890_RS18900
NAD(P)-dependent oxidoreductase CDS	876	920409	921284	BA890_RS18905
HAD family phosphatase CDS	651	921499	922149	BA890_RS18910
azu CDS	453	922428	922880	BA890_RS18915
ethanolamine utilization protein EutQ CDS	351	923013	923363	BA890_RS18920
FAD-binding oxidoreductase CDS	1317	923360	924676	BA890_RS18925
FAD-dependent oxidoreductase CDS	1425	924689	926113	BA890_RS18930
aldehyde dehydrogenase family protein CDS	1425	926270	927694	BA890_RS18935
aromatic ring-hydroxylating dioxygenase subunit alpha CDS	1188	927696	928883	BA890_RS18940
BCCT family transporter CDS	1695	929247	930941	BA890_RS18945
LysR family transcriptional regulator CDS	951	931046	931996	BA890_RS18950
ABC transporter ATP-binding protein/permease CDS	1827	932247	934073	BA890_RS18955
TonB-dependent siderophore receptor CDS	2097	934219	936315	BA890_RS18960
ABC transporter ATP-binding protein CDS	786	936368	937153	BA890_RS18965
iron-siderophore ABC transporter substrate-binding protein CDS	930	937144	938073	BA890_RS18970
fhuB CDS	1968	938070	940037	BA890_RS18975
mechanosensitive ion channel family protein CDS	846	940107	940952	BA890_RS18980
HlyD family type I secretion periplasmic adaptorsubunit CDS	1341	941127	942467	BA890_RS18985
type I secretion system permease/ATPase CDS	1722	942439	944160	BA890_RS18990
calcium-binding protein CDS	573	944237	944809	BA890_RS18995
LuxR C-terminal-related transcriptional regulator CDS	657	945047	945703	BA890_RS19000
LuxR C-terminal-related transcriptional regulator CDS	669	945937	946605	BA890_RS19005
chromosome segregation ATPase CDS	201	946789	946989	BA890_RS19010
MoxR family ATPase CDS	957	947236	948192	BA890_RS19015
DUF58 domain-containing protein CDS	927	948208	949134	BA890_RS19020
DUF4381 domain-containing protein CDS	477	949163	949639	BA890_RS19025
VWA domain-containing protein CDS	1005	949632	950636	BA890_RS19030
VWA domain-containing protein CDS	1881	950629	952509	BA890_RS19035
BatD family protein CDS	1647	952514	954160	BA890_RS19040
phosphate ABC transporter ATP-binding protein PstB CDS	750	954235	954984	BA890_RS19045
pstA CDS	864	955045	955908	BA890_RS19050
pstC CDS	933	955931	956863	BA890_RS19055
phosphate ABC transporter substrate-binding protein CDS	822	956964	957785	BA890_RS19060
methyl-accepting chemotaxis protein CDS	1644	958134	959777	BA890_RS19065
DEAD/DEAH box helicase CDS	1344	959865	961208	BA890_RS19070
membrane protein CDS	246	961753	961998	BA890_RS19075
L,D-transpeptidase family protein CDS	927	962020	962946	BA890_RS19080
phrB CDS	1416	962953	964368	BA890_RS19085
MerR family transcriptional regulator CDS	816	964378	965193	BA890_RS19090
DUF523 and DUF1722 domain-containing protein CDS	951	965183	966133	BA890_RS19095
deoD CDS	711	966532	967242	BA890_RS19100
hypothetical protein CDS	1470	967304	968773	BA890_RS19105
hypothetical protein CDS	1485	968921	970405	BA890_RS19110
GGDEF domain-containing protein CDS	1584	970389	971972	BA890_RS19115
DUF3302 domain-containing protein CDS	378	972376	972753	BA890_RS19120
HlyD family secretion protein CDS	1134	972753	973886	BA890_RS19125
ECF-type riboflavin transporter substrate-binding protein CDS	549	974113	974661	BA890_RS19130
MFS transporter CDS	1182	974768	975949	BA890_RS19135
napH CDS	855	976042	976896	BA890_RS19140
napG CDS	771	976896	977666	BA890_RS19145
GNAT family N-acetyltransferase CDS	501	978055	978555	BA890_RS19150
phosphotransferase CDS	978	978582	979559	BA890_RS19155
N-acetyltransferase CDS	276	979568	979843	BA890_RS19160
flagellar brake protein CDS	735	979973	980707	BA890_RS19165
ATP-binding protein CDS	2361	980823	983183	BA890_RS19170
hypothetical protein CDS	498	983379	983876	BA890_RS19175
prolyl oligopeptidase family serine peptidase CDS	2034	984107	986140	BA890_RS19180
LysR family transcriptional regulator CDS	900	986307	987206	BA890_RS19185
L-lactate permease CDS	1692	987370	989061	BA890_RS19190
lldD CDS	1143	989361	990503	BA890_RS19195
helix-turn-helix domain-containing protein CDS	348	990618	990965	BA890_RS19200
mechanosensitive ion channel family protein CDS	1104	991192	992295	BA890_RS19205
carbonic anhydrase CDS	720	992356	993075	BA890_RS19210
DUF3859 domain-containing protein CDS	438	993421	993858	BA890_RS19215
cold-shock protein CDS	204	993936	994139	BA890_RS19220
hypothetical protein CDS	201	994709	994909	BA890_RS19225
tdh CDS	1032	995044	996075	BA890_RS19230
glycine C-acetyltransferase CDS	1194	996244	997437	BA890_RS19235
EAL domain-containing protein CDS	2325	997650	999974	BA890_RS19240
transporter substrate-binding domain-containing protein CDS	930	999974	1000903	BA890_RS19245
aminotransferase class V-fold PLP-dependent enzyme CDS	1416	1000964	1002379	BA890_RS19250
superoxide dismutase family protein CDS	522	1002917	1003438	BA890_RS19255
HAMP domain-containing histidine kinase CDS	1374	1003471	1004844	BA890_RS19260
response regulator transcription factor CDS	744	1004865	1005608	BA890_RS19265
spondin domain-containing protein CDS	693	1005747	1006439	BA890_RS19270
spondin domain-containing protein CDS	684	1006449	1007132	BA890_RS19275
LysR family transcriptional regulator CDS	930	1007479	1008408	BA890_RS19280
VOC family protein CDS	384	1008401	1008784	BA890_RS19285
hypothetical protein CDS	324	1008865	1009188	BA890_RS23605
cytochrome b562 family protein CDS	390	1009372	1009761	BA890_RS19290
phosphatase CDS	753	1009903	1010655	BA890_RS19295
serine protease CDS	1056	1010886	1011941	BA890_RS19300
hypothetical protein CDS	288	1012037	1012324	BA890_RS19305
DMT family transporter CDS	858	1012672	1013529	BA890_RS19310
FUSC family protein CDS	2181	1013945	1016125	BA890_RS19320
TolC family protein CDS	1638	1016136	1017773	BA890_RS19325
DUF1656 domain-containing protein CDS	204	1017773	1017976	BA890_RS19330
HlyD family secretion protein CDS	888	1017989	1018876	BA890_RS19335
potassium channel family protein CDS	687	1018898	1019584	BA890_RS19340
AI-2E family transporter CDS	1149	1019577	1020725	BA890_RS19345
DUF2057 domain-containing protein CDS	666	1020935	1021600	BA890_RS19350
ferredoxin--NADP reductase CDS	765	1021693	1022457	BA890_RS19355
acyl-CoA thioesterase CDS	453	1022664	1023116	BA890_RS19360
VF530 family protein CDS	219	1023182	1023400	BA890_RS19365
D-alanyl-D-alanine carboxypeptidase CDS	1155	1023555	1024709	BA890_RS19370
alpha/beta fold hydrolase CDS	1296	1024953	1026248	BA890_RS19375
GNAT family N-acetyltransferase CDS	489	1026331	1026819	BA890_RS19380
rhodanese-related sulfurtransferase CDS	981	1027182	1028162	BA890_RS19385
patatin family protein CDS	873	1028239	1029111	BA890_RS19390
MarC family protein CDS	642	1029274	1029915	BA890_RS19395
nfsA CDS	723	1030143	1030865	BA890_RS19400
DUF1835 domain-containing protein CDS	1269	1031138	1032406	BA890_RS19405
dicarboxylate/amino acid:cation symporter CDS	1305	1032827	1034131	BA890_RS19410
DUF1232 domain-containing protein CDS	378	1034226	1034603	BA890_RS19415
M20 family metallopeptidase CDS	1125	1034766	1035890	BA890_RS19420
YjiG family protein CDS	468	1035900	1036367	BA890_RS19425
membrane protein CDS	738	1036367	1037104	BA890_RS19430
alpha-amylase CDS	2061	1037381	1039441	BA890_RS19435
mtgA CDS	678	1039603	1040280	BA890_RS19440
glgB CDS	2205	1040427	1042631	BA890_RS19445
malQ CDS	2181	1042913	1045093	BA890_RS19450
glycogen/starch/alpha-glucan phosphorylase CDS	2454	1045210	1047663	BA890_RS19455
malT CDS	2709	1048233	1050941	BA890_RS19460
DUF368 domain-containing protein CDS	918	1051500	1052417	BA890_RS19465
hypothetical protein CDS	426	1052563	1052988	BA890_RS19470
SCO family protein CDS	618	1052998	1053615	BA890_RS19475
PTS glucose/sucrose transporter subunit IIB CDS	303	1053813	1054115	BA890_RS19480
rsgA CDS	1077	1054396	1055472	BA890_RS19485
sstT CDS	1221	1055829	1057049	BA890_RS19490
pdxY CDS	870	1057120	1057989	BA890_RS19495
sel1 repeat family protein CDS	1194	1058223	1059416	BA890_RS19500
pulA CDS	3981	1059959	1063939	BA890_RS19505
glycosidase CDS	1596	1064117	1065712	BA890_RS19510
hypothetical protein CDS	507	1065802	1066308	BA890_RS19515
maltose operon protein CDS	810	1066607	1067416	BA890_RS19520
maltoporin CDS	1278	1067518	1068795	BA890_RS19525
glgX CDS	1983	1069252	1071234	BA890_RS19530
LacI family transcriptional regulator CDS	987	1071338	1072324	BA890_RS19535
sucrose-specific PTS transporter subunit IIBC CDS	1440	1072712	1074151	BA890_RS19540
recombinase family protein CDS	645	1074409	1075053	BA890_RS19545
multidrug effflux MFS transporter CDS	1212	1075050	1076261	BA890_RS19550
TonB-dependent receptor CDS	2031	1076333	1078363	BA890_RS19555
LysR family transcriptional regulator CDS	939	1078501	1079439	BA890_RS19560
ABC transporter substrate-binding protein CDS	921	1079636	1080556	BA890_RS19565
iron chelate uptake ABC transporter family permease subunit CDS	957	1080646	1081602	BA890_RS19570
iron chelate uptake ABC transporter family permease subunit CDS	951	1081595	1082545	BA890_RS19575
ATP-binding cassette domain-containing protein CDS	762	1082557	1083318	BA890_RS19580
TetR/AcrR family transcriptional regulator CDS	612	1083441	1084052	BA890_RS19585
MFS transporter CDS	1539	1084120	1085658	BA890_RS19590
HlyD family secretion protein CDS	1014	1085665	1086678	BA890_RS19595
tnaC CDS	75	1087186	1087260	BA890_RS24055
tnaA CDS	1461	1087539	1088999	BA890_RS19600
aromatic amino acid transporter CDS	1215	1089067	1090281	BA890_RS19605
RidA family protein CDS	348	1090530	1090877	BA890_RS19610
alpha/beta hydrolase CDS	753	1090928	1091680	BA890_RS19615
YggL family protein CDS	333	1091702	1092034	BA890_RS19620
DoxX family protein CDS	426	1092278	1092703	BA890_RS19625
LysR family transcriptional regulator CDS	864	1092872	1093735	BA890_RS19630
multidrug efflux SMR transporter CDS	315	1093854	1094168	BA890_RS19635
LysR family transcriptional regulator CDS	834	1094256	1095089	BA890_RS19640
glutathione S-transferase family protein CDS	648	1095208	1095855	BA890_RS19645
CoA-acylating methylmalonate-semialdehyde dehydrogenase CDS	1497	1095927	1097423	BA890_RS19650
aspartate aminotransferase family protein CDS	1341	1097449	1098789	BA890_RS19655
LysR family transcriptional regulator CDS	915	1098873	1099787	BA890_RS19660
type III PLP-dependent enzyme CDS	1200	1100051	1101250	BA890_RS19665
LysR family transcriptional regulator CDS	888	1101376	1102263	BA890_RS19670
ectoine synthase CDS	387	1102401	1102787	BA890_RS19675
putP CDS	1452	1102837	1104288	BA890_RS19680
OmpA family protein CDS	924	1104499	1105422	BA890_RS19685
APC family permease CDS	1401	1106151	1107551	BA890_RS19690
FAD-binding oxidoreductase CDS	1293	1107590	1108882	BA890_RS19695
RidA family protein CDS	420	1108977	1109396	BA890_RS19700
ornithine cyclodeaminase CDS	1140	1109432	1110571	BA890_RS19705
AraC family transcriptional regulator CDS	834	1110823	1111656	BA890_RS19710
hypothetical protein CDS	459	1111814	1112272	BA890_RS19715
M6 family metalloprotease domain-containing protein CDS	1545	1113050	1114594	BA890_RS19720
hypothetical protein CDS	222	1114606	1114827	BA890_RS19725
hypothetical protein CDS	411	1114837	1115247	BA890_RS19730
hypothetical protein CDS	285	1115328	1115612	BA890_RS19735
glycoside hydrolase family 32 protein CDS	1623	1116003	1117625	BA890_RS19740
glycoside hydrolase family 68 protein CDS	1572	1117698	1119269	BA890_RS19745
katG CDS	2172	1120180	1122351	BA890_RS19750
